# Supplementary material for: Old drugs, new tricks: leveraging known compounds to disrupt coronavirus-induced cytokine storm
Source: NPJ Syst Biol Appl. 2022 Oct 10;8:38. doi: 10.1038/s41540-022-00250-9 (PMC9549818; doi:10.1038/s41540-022-00250-9)
Supplement: Supplementary file 1 — Supplementary Information [file 41540_2022_250_MOESM1_ESM.xlsx]

## Sheet: Suppl. Table 1
Supplementary Table 1. Summary of minimal intervention set (MIS) solutions for most plausible immune network model (model #18) at low viral load
MIS index	Actionability Rank	Distance from target	Cardinality	Transitions required	Actionability	p_value	p_adj	CCL5	CD200R1	CD40	CD80	CD86	CSF3	CTSB	CTSL	CXCL10	CXCL2	FGL2	IFNG	IFNL1	NFKB1	NFKB2	STAT1	STAT2	TNF	coronavirus infection			Highly shared targets
25	1	3	5	5	124.77	1.99e-05	0.001	0	0	0	0	0	↓	0	↓	0	↓	0	↓	0	0	0	0	0	↓	0			Majority shared targets
26	2	2	6	4	46.48	0.0009	0.01	0	0	0	0	0	↓	0	↓	0	↓	0	↓	↓	0	0	0	0	↓	0
20	6	3	8	5	25.34	0.003	0.013	↓	↓	0	0	0	↑	↓	0	0	0	0	↓	↓	0	0	↓	0	↓	0
21	5	3	8	4	26.01	0.003	0.013	↓	↓	0	0	0	↓	↓	0	0	0	0	↓	↓	0	0	↑	0	↓	0
27	4	2	5	7	29.48	0.002	0.013	0	0	↓	0	0	↓	0	0	0	0	0	0	↓	0	0	↓	0	↓	0
28	8	2	5	4	21.82	0.005	0.013	0	0	0	0	↓	↓	0	0	0	0	0	0	↓	0	0	↓	0	↓	0
29	3	2	4	7	32.29	0.002	0.013	0	0	↓	0	0	↓	0	0	0	0	0	0	↓	0	0	0	0	↓	0
30	7	2	4	4	22.17	0.004	0.013	0	0	0	0	↓	↓	0	0	0	0	0	0	↓	0	0	0	0	↓	0
23	9	2	8	4	18.12	0.007	0.016	0	0	0	0	0	↓	0	↓	0	↓	0	↓	↓	0	0	↓	↓	↓	0
24	10	2	7	4	17.8	0.007	0.016	0	0	0	0	0	↓	0	↓	0	↓	0	↓	↓	0	0	0	↓	↓	0
22	11	2	9	3	15.55	0.004	0.018	↓	0	↓	0	0	↓	0	0	↓	0	0	↓	↓	0	↓	0	↓	↓	0
17	12	4	9	6	14.34	0.009	0.02	0	↓	0	0	0	↓	↓	↓	0	↓	0	0	↓	0	↓	↓	0	↑	0
10	13	9	5	19	9.8	0.011	0.038	0	0	0	0	↓	↓	0	0	0	0	0	↓	0	↑	0	0	0	↑	0
16	14	4	9	7	8.6	0.021	0.044	↓	↓	0	0	↓	↓	↑	0	0	↓	0	0	↓	↓	0	↓	0	0	0
15	15	9	5	3	8	0.039	0.046	↓	0	0	0	0	↓	0	0	0	0	↓	0	↓	0	0	↑	0	0	0
18	16	9	2	18	7.71	0.015	0.046	0	0	0	0	↓	0	0	0	0	0	0	0	0	0	0	0	0	↑	0
13	17	7	7	6	6.79	0.033	0.054	0	↓	0	0	0	↓	↑	↓	0	0	0	↓	↓	0	↓	0	0	0	0
9	18	9	7	5	4.84	0.06	0.089	0	0	↓	0	↓	↓	0	0	0	↓	0	0	↓	↑	0	0	0	↑	0
19	19	5	6	13	3.58	0.03	0.136	↓	0	↑	0	0	0	↑	0	0	0	0	↑	↓	0	0	0	0	↓	0
5	20	9	8	11	2.94	0.16	0.173	↓	0	0	↓	↓	↓	↑	0	0	0	↑	0	↓	0	0	↑	0	0	0
6	21	9	7	20	1.45	0.21	0.392	0	0	0	0	0	↓	0	0	↑	0	0	↓	↓	↑	↑	0	0	↑	0
12	22	5	9	8	1.36	0.22	0.396	0	↓	0	↑	0	↓	↑	↑	0	↓	0	0	0	0	↓	0	↓	↓	0
3	23	9	9	18	0.77	0.51	0.624	0	0	↑	↑	↓	↓	0	↑	0	0	↓	↓	0	0	0	↑	↑	0	0
1	25	12	9	16	0.66	0.44	0.657	0	0	↑	↓	0	↓	↑	0	0	0	↓	0	↑	↑	↑	↑	0	0	0
8	24	9	6	17	0.66	0.61	0.657	0	↓	0	0	↓	0	0	0	↓	0	0	0	0	↑	0	0	↑	↑	0
2	28	12	9	15	0.02	0.98	1	↑	↑	↑	0	0	↑	↑	↓	0	↑	0	0	0	0	0	0	↑	↑	0
4	26	9	8	19	0.17	0.81	1	↑	0	0	0	↓	↓	0	↑	0	↑	0	0	0	↑	0	↑	0	↑	0
7	29	9	7	15	0.02	0.99	1	↑	↑	↑	0	0	0	0	0	0	0	0	↑	↓	↑	0	0	↑	0	0
11	27	9	5	16	0.16	0.75	1	0	↑	↑	0	0	↓	0	0	↑	0	0	0	0	0	0	0	0	↑	0
14	30	9	4	15	0	0.38	1	0	0	↑	0	0	0	0	0	0	0	0	0	0	↑	↑	↑	0	0	0
		Distance from target	Cardinality	Transitions required	Actionability			"CCL5"	"CD200R1"	"CD40"	"CD80"	"CD86"	"CSF3"	"CTSB"	"CTSL"	"CXCL10"	"CXCL2"	"FGL2"	"IFNG"	"IFNL1"	"NFKB1"	"NFKB2"	"STAT1"	"STAT2"	"TNF"	"coronavirus infection"
	Avg. in p<0.05	3.75	6.1875	6.5	26.7675		Manipulated in p<0.05 (16)	5	4	3	0	5	15	4	5	1	6	1	8	13	2	2	8	3	14	0
	Avg in remainder	8.71429	7.21429	13.8571	1.67286		Manipulated in remainder (14)	5	6	8	4	5	10	6	5	3	4	3	5	7	7	5	5	5	8	0
	p null	1.92888e-06	0.0713827	0.000123785	0.0013997
							7.25	Eadj critical p=0.05

## Sheet: Suppl. Table 2
Supplementary Table 2. Ranking and EPC annotation for single drugs with highest median adjusted enrichment Eadj in all 16 actionable MIS solutions (Model-relevant Background Drug Subset)
										Documented Actions on Network Targets
Rank	drug	EPC annotation	Weighted Median Eadj	Median Abs. Dev.	p (WM E adj)	p_adj (WM E adj)	Max single Eadj	p (Max E adj)	p_adj (Max E adj)	CCL5	CD200R1	CD40	CD80	CD86	CSF3	CTSB	CTSL	CXCL10	CXCL2	FGL2	IFNG	IFNL1	NFKB1	NFKB2	STAT1	STAT2	TNF	Downregulated Targets	UpregulatedTargets		Key
1	rapamycin	mTOR inhibitor immunosuppressant	0.367	0.095	0.00210416	0.141655	0.44	0.00894266	0.123215	-1	0	-1	-1	-1	-1	0	0	0	-1	0	-1	0	0	1	-1	0	-1	9	1	rapamycin	-1 = inhibitor				Coricosteroids
2	medroxyprogesterone acetate	progestin	0.36	0.05	0.00315623	0.141655	0.62	0.00157812	0.127126	-1	0	0	-1	-1	-1	0	0	0	0	0	-1	0	0	0	-1	0	-1	7	0	medroxyprogesterone acetate	+1 = activator				Antibody drugs
3	simvastatin	HMG CoA-reductase inhibitor	0.35	0.171	0.00420831	0.141655	0.56	0.00157812	0.137296	0	0	-1	-1	-1	-1	0	0	-1	-1	0	0	0	0	0	-1	0	-1	8	0	simvastatin	0 = no effect
4	cyclosporine	calcineurin inhibitor immunosuppressant	0.344	0.0655	0.00526039	0.141655	0.388	0.00631247	0.110176	-1	0	-1	0	-1	0	0	0	0	-1	0	-1	0	0	0	-1	0	-1	7	0	cyclosporine
5	ciprofloxacin	quinolone antimicrobial	0.338	0.1725	0.00578643	0.141655	0.54	0.00473435	0.114413	0	0	0	-1	0	-1	0	0	0	-1	0	0	0	0	0	0	0	-1	4	0	ciprofloxacin
6	acetylcholine	cholinergic agonist	0.333	0.091	0.00631247	0.141655	0.425	0.00420831	0.162086	-1	0	0	0	0	-1	0	0	0	0	0	0	0	0	0	0	0	-1	3	0	acetylcholine
7	dexamethasone	corticosteroid	0.32	0.1625	0.00683851	0.141655	0.5	0.00105208	0.106786	-1	0	-1	-1	-1	0	0	1	0	-1	0	-1	-1	0	1	-1	-1	-1	10	2	dexamethasone
8	raloxifene	Anti-inflammatory	0.3	0.1445	0.0094687	0.146195	0.48	0.00841662	0.123215	-1	0	-1	0	0	0	0	0	0	-1	0	-1	0	0	0	0	0	-1	5	0	raloxifene
9	sevoflurane	general anesthetic	0.267	0.26	0.0105208	0.146195	0.48	0.00841662	0.123215	0	0	0	0	0	0	-1	0	-1	-1	0	-1	0	0	0	0	0	-1	5	0	sevoflurane
10	fenofibrate	peroxisome proliferator-activated receptor (PPAR) alpha agonist	0.263	0.1655	0.0110468	0.146195	0.522	0.00263019	0.108965	-1	0	-1	0	0	0	0	0	-1	-1	0	-1	0	0	0	0	0	-1	6	0	fenofibrate
11	cortisol	corticosteroid	0.257	0.103	0.0115729	0.146195	0.45	0.00420831	0.213572	0	0	0	-1	-1	-1	0	0	-1	0	0	-1	0	-1	0	0	0	-1	7	0	cortisol
12	etanercept	tumor necrosis factor (TNF) blocker	0.25	0.367	0.0120989	0.146195	0.533	0.00157812	0.108965	-1	0	-1	-1	-1	-1	0	0	-1	0	0	-1	0	-1	0	-1	0	-1	10	0	etanercept
13	colchicine	Anti-inflammatory	0.243	0.132	0.013677	0.152551	0.375	0.013677	0.121144	0	0	0	0	0	0	0	0	0	0	0	-1	0	0	0	-1	0	-1	3	0	colchicine
14	infliximab	tumor necrosis factor (TNF) blocker	0.225	0.1125	0.0147291	0.152551	0.489	0.00473435	0.108965	-1	0	-1	0	-1	0	0	0	-1	-1	0	-1	0	0	0	0	0	-1	7	0	infliximab
15	liraglutide	glucagon-like peptide-1 (GLP-1) receptor agonist	0.222	0.082	0.0447133	0.234548	0.4	0.0431352	0.211431	0	0	0	0	0	0	0	0	0	0	0	-1	0	0	0	0	0	-1	2	0	liraglutide
16	sertraline	selective serotonin reuptake inhibitor (SSRI)	0.222	0.082	0.0447133	0.234548	0.4	0.0431352	0.211431	0	0	0	0	0	0	0	0	0	0	0	-1	0	0	0	0	0	-1	2	0	sertraline
17	moxifloxacin	quinolone antimicrobial	0.222	0.082	0.0447133	0.234548	0.4	0.0431352	0.211431	0	0	0	0	0	0	0	0	0	0	0	-1	0	0	0	0	0	-1	2	0	moxifloxacin
18	N-acetylcysteine	mucolytic	0.222	0.0625	0.0447133	0.234548	0.4	0.0431352	0.211431	-1	0	-1	-1	0	-1	-1	0	-1	-1	0	0	0	1	0	-1	0	-1	9	1	N-acetylcysteine
19	gemfibrozil	peroxisome proliferator-activated receptor (PPAR) alpha agonist	0.222	0.082	0.0447133	0.234548	0.44	0.00420831	0.137296	0	0	0	0	0	0	0	0	0	0	0	-1	0	0	0	0	0	-1	2	0	gemfibrozil
20	salbutamol	beta-2-adrenergic agonist	0.22	0.1715	0.0478695	0.234548	0.275	0.0142031	0.187222	-1	0	-1	-1	-1	0	0	0	0	0	0	0	0	0	0	0	0	-1	5	0	salbutamol
21	adalimumab	tumor necrosis factor (TNF) blocker	0.22	0.059	0.0478695	0.234548	0.48	0.00841662	0.123215	0	0	-1	-1	-1	0	0	0	0	0	0	-1	0	0	0	0	0	-1	5	0	adalimumab
22	exenatide	glucagon-like peptide-1 (GLP-1) receptor agonist	0.22	0.1515	0.0478695	0.234548	0.275	0.0142031	0.187222	0	0	0	0	0	0	0	0	-1	-1	0	-1	0	0	0	-1	0	-1	5	0	exenatide
23	atorvastatin	HMG CoA-reductase inhibitor	0.212	0.129	0.054708	0.234548	0.5	0.00315623	0.108965	-1	0	-1	-1	-1	-1	0	0	-1	0	-1	-1	0	-1	0	-1	0	-1	11	0	atorvastatin
24	anakinra	interleukin-1 (IL-1) receptor antagonist	0.212	0.1245	0.054708	0.234548	0.425	0.00210416	0.172624	0	0	0	0	0	0	0	0	-1	0	0	-1	0	0	0	0	0	-1	3	0	anakinra
25	fluoxetine	selective serotonin reuptake inhibitor (SSRI)	0.212	0.1905	0.054708	0.234548	0.375	0.013677	0.121144	-1	0	0	0	0	0	0	1	0	-1	0	-1	0	0	0	1	0	-1	4	2	fluoxetine
26	octreotide	somatostatin analog	0.212	0.132	0.054708	0.234548	0.34	0.0594424	0.211431	-1	0	0	0	0	0	0	0	0	0	0	-1	0	0	0	0	0	-1	3	0	octreotide
27	leflunomide	antirheumatic	0.2	0.125	0.0583903	0.234548	0.35	0.00894266	0.162086	0	0	-1	-1	0	0	0	0	0	0	0	-1	0	0	0	0	0	-1	4	0	leflunomide
28	candesartan	angiotensin II receptor blocker	0.2	0.09	0.0583903	0.234548	0.42	0.0110468	0.123215	-1	0	-1	0	0	0	0	0	0	-1	0	0	0	0	0	0	0	-1	4	0	candesartan
29	metformin	biguanide	0.2	0.1055	0.0583903	0.234548	0.35	0.00894266	0.162086	0	0	0	-1	-1	0	0	0	-1	-1	0	-1	0	0	0	0	0	-1	6	0	metformin
30	FTY720	phingosine 1-phosphate receptor modulator	0.2	0.129	0.0583903	0.234548	0.387	0.00683851	0.110176	0	0	0	0	1	-1	0	0	-1	0	0	-1	0	-1	0	0	0	-1	5	1	FTY720
31	prednisolone	corticosteroid	0.2	0.1535	0.0583903	0.234548	0.35	0.00894266	0.162086	-1	0	-1	0	0	1	0	0	1	-1	0	-1	0	0	0	0	0	-1	5	2	prednisolone
32	sitagliptin	dipeptidyl peptidase 4 (DPP-4) inhibitor	0.2	0.115	0.0583903	0.234548	0.42	0.0110468	0.123215	0	0	-1	0	0	0	0	0	1	0	0	-1	0	0	0	0	0	-1	3	1	sitagliptin
33	ursodeoxycholic acid	bile acid	0.189	0.147	0.0631247	0.234548	0.6	0.00315623	0.106786	0	0	0	0	0	0	0	0	0	-1	0	-1	0	0	0	0	0	-1	3	0	ursodeoxycholic acid
34	gefitinib	kinase inhibitor	0.189	0.0915	0.0631247	0.234548	0.6	0.00315623	0.106786	-1	0	0	0	0	0	0	0	0	-1	0	0	0	0	0	0	0	-1	3	0	gefitinib
35	rosuvastatin	HMG CoA-reductase inhibitor	0.189	0.129	0.0631247	0.234548	0.6	0.00315623	0.106786	0	0	0	0	0	0	-1	0	0	0	0	-1	0	0	0	0	0	-1	3	0	rosuvastatin
36	theophylline	methylxanthine	0.189	0.147	0.0631247	0.234548	0.375	0.013677	0.121144	0	0	0	0	0	0	0	0	0	-1	0	-1	0	0	0	0	0	-1	3	0	theophylline
37	sulfasalazine	aminosalicylate	0.189	0.147	0.0631247	0.234548	0.6	0.00315623	0.106786	0	0	0	0	0	0	0	0	0	-1	0	-1	0	0	0	0	0	-1	3	0	sulfasalazine
38	levofloxacin	quinolone antimicrobial	0.189	0.158	0.0631247	0.234548	0.34	0.0594424	0.211431	0	0	0	0	0	0	0	-1	0	0	0	-1	0	0	0	0	0	-1	3	0	levofloxacin
39	pioglitazone	peroxisome proliferator-activated receptor (PPAR) alpha agonist	0.188	0.168	0.0641767	0.234548	0.456	0.00526039	0.108965	-1	0	-1	1	1	0	0	0	-1	-1	0	-1	0	0	0	0	0	-1	6	2	pioglitazone
40	captopril	angiotensin converting enzyme inhibitor	0.183	0.081	0.0647028	0.234548	0.48	0.00368227	0.127126	0	0	0	-1	-1	0	0	0	0	0	0	-1	0	0	0	-1	0	-1	5	0	captopril
41	prednisone	corticosteroid	0.175	0.155	0.0757496	0.245777	0.3	0.0389269	0.143578	-1	0	0	0	0	0	0	0	-1	0	0	-1	0	0	0	0	0	-1	4	0	prednisone
42	ACE inhibitors	N/A	0.175	0.1525	0.0757496	0.245777	0.444	0.00894266	0.140508	-1	0	0	0	0	0	0	0	0	0	0	-1	0	-1	0	0	0	-1	4	0	ACE inhibitors
43	verapamil	nondihydropyridine calcium channel blocker	0.175	0.15	0.0757496	0.245777	0.312	0.0247238	0.1394	0	0	0	-1	0	0	0	0	0	0	0	-1	0	0	-1	0	0	-1	4	0	verapamil
44	spironolactone	aldosterone antagonist	0.175	0.1435	0.0757496	0.245777	0.338	0.0236718	0.1394	-1	0	0	0	0	0	1	0	0	0	0	-1	0	0	0	0	0	-1	3	1	spironolactone
45	losartan	angiotensin II receptor blocker	0.171	0.1935	0.0762756	0.245777	0.312	0.0147291	0.114413	1	0	-1	-1	0	0	1	-1	-1	0	0	-1	0	0	0	-1	0	-1	7	2	losartan
46	dipyridamole	platelet aggregation inhibitor	0.167	0.127	0.539716	0.808265	0.25	0.480274	0.931993	0	0	0	0	0	1	0	0	0	0	0	-1	0	0	0	0	0	-1	2	1	dipyridamole
47	folate	folate analog	0.167	0.049	0.539716	0.808265	0.25	0.480274	0.931993	0	0	0	0	0	0	0	0	0	0	0	0	0	0	0	0	0	-1	1	0	folate
48	esomeprazole	proton pump inhibitor	0.167	0.049	0.539716	0.808265	0.25	0.480274	0.931993	0	0	0	0	0	0	0	0	0	0	0	0	0	0	0	0	0	-1	1	0	esomeprazole
49	febuxostat	xanthine oxidase inhibitor	0.167	0.049	0.539716	0.808265	0.25	0.480274	0.931993	0	0	0	0	0	0	0	0	0	0	0	0	0	0	0	0	0	-1	1	0	febuxostat
50	mycophenolate mofetil	antimetabolite immunosuppressant	0.167	0.127	0.539716	0.808265	0.25	0.480274	0.931993	0	0	0	0	0	1	0	0	0	0	0	-1	0	0	0	0	0	-1	2	1	mycophenolate mofetil
51	golimumab	tumor necrosis factor (TNF) blocker	0.167	0.049	0.539716	0.808265	0.375	0.013677	0.121144	0	0	0	0	0	0	0	0	0	0	0	0	0	0	0	0	0	-1	1	0	golimumab
52	bupivacaine	amide local anesthetic	0.167	0.049	0.539716	0.808265	0.25	0.480274	0.931993	0	0	0	0	0	0	0	0	0	0	0	0	0	0	0	0	0	-1	1	0	bupivacaine
53	amifostine	cytoprotective agent	0.167	0.049	0.539716	0.808265	0.25	0.480274	0.931993	0	0	0	0	0	0	0	0	0	0	0	0	0	0	0	0	0	-1	1	0	amifostine
54	azathioprine	purine antimetabolite	0.167	0.049	0.539716	0.808265	0.375	0.013677	0.121144	0	0	0	0	0	0	0	0	0	0	0	0	0	0	0	0	0	-1	1	0	azathioprine
55	clonidine	central alpha-2 adrenergic agonist	0.167	0.127	0.539716	0.808265	0.25	0.480274	0.931993	0	0	0	0	0	1	0	0	0	0	0	-1	0	0	0	0	0	-1	2	1	clonidine
56	carvedilol	alpha adrenergic blocker	0.167	0.049	0.539716	0.808265	0.25	0.480274	0.931993	0	0	0	0	0	0	0	0	0	0	0	0	0	0	0	0	0	-1	1	0	carvedilol
57	carnitine	Long-chain fatty acid transporter	0.167	0.049	0.539716	0.808265	0.25	0.480274	0.931993	0	0	0	0	0	0	0	0	0	0	0	0	0	0	0	0	0	-1	1	0	carnitine
58	phenylephrine	alpha-1 adrenergic receptor agonist	0.167	0.049	0.539716	0.808265	0.375	0.013677	0.121144	0	0	0	0	0	0	0	0	0	0	0	0	0	0	0	0	0	-1	1	0	phenylephrine
59	tofacitinib	Janus kinase (JAK) inhibitor	0.16	0.079	0.540768	0.808265	0.522	0.00263019	0.108965	0	0	0	-1	-1	0	0	0	-1	0	0	-1	0	0	0	-1	0	-1	6	0	tofacitinib
60	fluvastatine	HMG CoA-reductase inhibitor	0.16	0.1705	0.540768	0.808265	0.42	0.00526039	0.127126	-1	0	-1	0	0	0	0	0	-1	0	0	-1	0	0	0	-1	0	-1	6	0	fluvastatine
61	testosterone	androgen	0.15	0.1275	0.542872	0.808265	0.3	0.0389269	0.143578	0	0	0	0	0	0	0	1	-1	0	0	-1	0	0	0	0	0	-1	3	1	testosterone
62	actinomycin D	actinomycin	0.144	0.125	0.54445	0.808265	0.3	0.00789058	0.24154	0	0	-1	0	-1	-1	0	0	-1	-1	0	-1	0	0	1	1	0	0	6	2	actinomycin D
63	heparin	anti-coagulant	0.144	0.1555	0.54445	0.808265	0.325	0.0142031	0.114413	-1	0	0	0	-1	0	0	-1	-1	-1	0	-1	0	0	0	-1	0	1	7	1	heparin
64	tadalafil	phosphodiesterase-5 (PDE-5) inhibitor	0.14	0.053	0.570226	0.808265	0.222	0.105734	0.224392	0	0	0	0	0	0	0	0	-1	0	0	0	0	0	0	0	0	-1	2	0	tadalafil
65	choline	N/A	0.14	0.0575	0.570226	0.808265	0.25	0.081536	0.21807	0	0	0	0	0	0	-1	0	0	0	0	0	0	0	0	0	0	-1	2	0	choline
66	hydroxychloroquine	antirheumatic	0.133	0.1285	0.573908	0.808265	0.338	0.0236718	0.1394	0	0	0	0	0	0	-1	0	1	0	0	-1	0	0	0	0	0	-1	3	1	hydroxychloroquine
67	AMD3100	CXCR4 receptor antagonist	0.133	0.153	0.573908	0.808265	0.378	0.0147291	0.140508	-1	0	0	0	0	1	0	0	0	-1	0	0	0	0	0	0	0	-1	3	1	AMD3100
68	budesonide	corticosteroid	0.133	0.0455	0.573908	0.808265	0.338	0.0236718	0.1394	-1	0	0	-1	1	-1	0	0	-1	0	0	0	0	0	0	0	0	-1	5	1	budesonide
69	sorafenib	kinase inhibitor	0.12	0.1355	0.576539	0.808265	0.425	0.00315623	0.106786	0	0	0	0	1	0	0	0	0	-1	0	0	0	-1	0	-1	-1	-1	5	1	sorafenib
70	ruxolitinib	kinase inhibitor	0.12	0.1855	0.576539	0.808265	0.425	0.00473435	0.108965	0	0	0	0	0	1	0	0	0	0	0	-1	0	-1	0	-1	-1	-1	5	1	ruxolitinib
71	calcipotriol	vitamin D3 analog	0.12	0.117	0.576539	0.808265	0.425	0.00473435	0.108965	-1	0	0	0	0	0	0	0	1	1	0	-1	0	0	0	-1	0	-1	4	2	calcipotriol
72	esmolol	beta-2-adrenergic agonist	0.117	0.044	0.581799	0.808265	0.175	0.558127	0.931993	0	0	0	0	0	0	0	0	1	0	0	0	0	0	0	0	0	-1	1	1	esmolol
73	rifampicin	antibiotic	0.111	0.091	0.612835	0.808265	0.28	0.0762756	0.211431	1	0	0	0	0	0	0	0	1	0	0	-1	0	0	0	0	0	-1	2	2	rifampicin
74	progesterone	progesterone	0.1	0.115	0.618622	0.808265	0.233	0.0504997	0.143578	0	0	1	-1	-1	0	0	1	1	-1	0	-1	0	0	-1	-1	0	-1	7	3	progesterone
75	methylprednisolone	corticosteroid	0.1	0.16	0.618622	0.808265	0.15	0.559705	0.931993	0	0	0	-1	0	1	-1	0	-1	-1	1	-1	0	0	0	-1	0	-1	7	2	methylprednisolone
76	mycophenolic acid	N/A	0.1	0.083	0.618622	0.808265	0.475	0.00210416	0.108965	1	0	0	-1	-1	0	0	0	-1	0	0	-1	0	0	0	-1	0	-1	6	1	mycophenolic acid
77	ketamine	general anesthetic	0.1	0.1165	0.618622	0.808265	0.489	0.00473435	0.108965	0	0	-1	-1	0	0	0	0	0	1	0	-1	0	-1	0	0	0	-1	5	1	ketamine
78	abatacept	selective T cell costimulation modulator	0.1	0.039	0.618622	0.808265	0.25	0.0573382	0.190152	-1	0	-1	-1	-1	0	0	0	-1	0	0	-1	0	0	0	0	0	-1	7	0	abatacept
79	eltrombopag	thrombopoietin receptor agonist	0.1	0.042	0.618622	0.808265	0.4	0.00105208	0.114413	0	0	0	0	0	-1	0	0	0	0	0	0	0	0	0	1	0	0	1	1	eltrombopag
80	lenalidomide	thalidomide analog	0.1	0.05	0.618622	0.808265	0.36	0.0110468	0.147784	0	0	1	1	1	-1	0	0	0	0	0	1	0	0	0	0	0	-1	2	4	lenalidomide
81	pyridostigmine	cholinesterase inhibitor	0.087	0.1445	0.621778	0.808265	0.4	0.00420831	0.24154	-1	0	0	0	0	0	0	0	0	0	0	-1	0	0	0	0	0	0	2	0	pyridostigmine
82	atropine	anticholinergic	0.087	0.053	0.621778	0.808265	0.25	0.081536	0.21807	0	0	0	0	-1	0	0	0	0	0	0	-1	0	0	0	0	0	0	2	0	atropine
83	calcitriol	vitamin D3 analog	0.087	0.177	0.621778	0.808265	0.389	0.00210416	0.0889883	-1	0	-1	-1	-1	0	1	0	-1	-1	0	-1	0	-1	0	0	0	-1	9	1	calcitriol
84	galantamine	cholinesterase inhibitor	0.083	0.057	0.62809	0.808265	0.175	0.558127	0.931993	0	0	0	0	0	0	0	0	0	0	0	1	0	0	0	0	0	-1	1	1	galantamine
85	naltrexone	opioid antagonist	0.08	0.0265	0.635455	0.808265	0.333	0.0294582	0.143578	-1	0	0	0	0	0	0	0	-1	0	0	0	0	0	0	0	0	-1	3	0	naltrexone
86	tacrolimus	calcineurin inhibitor immunosuppressant	0.08	0.183	0.635455	0.808265	0.333	0.0294582	0.143578	0	0	-1	-1	-1	1	0	-1	-1	-1	0	-1	0	1	0	-1	0	-1	9	2	tacrolimus
87	estradiol	estrogen	0.08	0.0625	0.635455	0.808265	0.375	0.00999474	0.11148	-1	0	-1	-1	-1	-1	0	0	-1	-1	0	1	0	1	0	1	0	-1	8	3	estradiol
88	sildenafil	phosphodiesterase-5 (PDE-5) inhibitor	0.08	0.044	0.635455	0.808265	0.212	0.0988953	0.21807	0	0	0	0	0	0	-1	0	-1	0	0	0	0	0	0	0	0	-1	3	0	sildenafil
89	bevacizumab	vascular endothelial growth factor (VEGF) directed antibody	0.078	0.1035	0.638611	0.808265	0.14	0.69595	0.89672	0	0	0	0	1	0	0	0	0	0	0	-1	0	0	0	0	0	0	1	1	bevacizumab
90	tocilizumab	interleukin-6 (IL-6) receptor antagonist	0.067	0.023	0.639137	0.808265	0.425	0.00683851	0.213572	0	0	0	-1	-1	0	0	0	0	0	0	0	0	0	0	0	0	-1	3	0	tocilizumab
91	rosiglitazone	peroxisome proliferator-activated receptor (PPAR) gamma agonist	0.062	0.197	0.640715	0.808265	0.438	0.00263019	0.108965	-1	0	-1	-1	-1	1	0	0	-1	0	0	-1	0	-1	0	-1	0	-1	9	1	rosiglitazone
92	azithromycin	macrolide antimicrobial	0.062	0.155	0.640715	0.808265	0.344	0.00473435	0.0889883	-1	0	-1	-1	-1	0	-1	0	0	-1	0	0	1	-1	0	-1	0	-1	9	1	azithromycin
93	dopamine	catecholamine	0.056	0.0835	0.643346	0.808265	0.4	0.00420831	0.24154	0	0	0	0	0	0	0	0	0	0	0	-1	0	0	0	0	0	1	1	1	dopamine
94	pyrazinamide	antimycobacterial	0.05	0.0235	0.64808	0.808265	0.4	0.00526039	0.108965	0	0	0	1	1	0	0	0	0	0	0	0	0	0	0	0	0	-1	1	2	pyrazinamide
95	valproic acid	antiepileptic drug (AED)	0.05	0.115	0.64808	0.808265	0.56	0.00368227	0.106786	0	0	-1	-1	-1	0	1	0	0	0	0	-1	0	-1	0	-1	0	-1	7	1	valproic acid
96	chloroquine	antirheumatic	0.05	0.0815	0.64808	0.808265	0.311	0.00683851	0.0889883	0	0	-1	-1	-1	0	-1	0	-1	0	0	-1	0	0	0	-1	0	-1	8	0	chloroquine
97	prostaglandin	prostaglandin	0.05	0.0235	0.64808	0.808265	0.1	0.588112	0.931993	0	0	0	1	1	0	0	0	0	0	0	0	0	0	0	0	0	-1	1	2	prostaglandin
98	minocycline	tetracycline class drug	0.05	0.23	0.64808	0.808265	0.35	0.0163072	0.12445	-1	-1	-1	-1	-1	1	0	0	-1	-1	0	-1	0	0	1	0	0	-1	9	2	minocycline
99	salicylic acid	topical antimicrobial	0.05	0.0265	0.64808	0.808265	0.1	0.588112	0.931993	0	0	0	0	1	0	1	0	0	0	0	0	0	0	0	0	0	-1	1	2	salicylic acid
100	pentoxifylline	blood viscosity reducer	0.05	0.285	0.64808	0.808265	0.1	0.588112	0.931993	1	0	-1	-1	0	0	0	-1	-1	-1	0	-1	0	0	0	0	0	-1	7	1	pentoxifylline
101	deferoxamine	iron chelator	0.044	0.11	0.649658	0.808265	0.12	0.700158	0.89672	0	0	0	0	0	0	-1	-1	-1	0	0	1	0	0	1	0	0	-1	4	2	deferoxamine
102	capsaicin	TRPVI channel agonist	0.044	0.036	0.649658	0.808265	0.38	0.0441873	0.211431	0	0	0	-1	0	0	0	0	0	0	0	0	0	0	0	1	0	-1	2	1	capsaicin
103	retinoic acid	retinoid	0.044	0.2215	0.649658	0.808265	0.212	0.0883745	0.22453	0	0	1	0	0	1	0	0	0	-1	0	-1	0	0	0	1	0	-1	3	3	retinoic acid
104	6-mercaptopurine	nucleoside metabolic inhibitor	0.033	0.011	0.651236	0.808265	0.212	0.0988953	0.21807	0	0	0	0	0	1	0	0	0	0	0	0	0	-1	0	0	0	-1	2	1	6-mercaptopurine
105	dexmedetomidine	central alpha-2 adrenergic agonist	0.025	0.073	0.65334	0.808265	0.338	0.0152551	0.172624	0	0	0	0	0	0	0	0	-1	-1	0	1	0	0	0	0	0	-1	3	1	dexmedetomidine
106	etoposide	topoisomerase inhibitor	0.025	0.1165	0.65334	0.808265	0.24	0.080484	0.211431	0	0	0	0	0	-1	0	0	0	0	0	-1	0	0	1	1	0	0	2	2	etoposide
107	indomethacin	nonsteroidal anti-inflammatory drug	0.022	0.1795	0.654918	0.808265	0.3	0.0647028	0.211431	1	0	0	-1	0	1	0	0	1	0	0	-1	0	0	0	0	0	-1	3	3	indomethacin
108	amiodarone	antiarrhythmic	0.022	0.197	0.654918	0.808265	0.237	0.0841662	0.21807	0	0	0	0	0	0	0	-1	0	0	0	-1	0	0	0	0	0	1	2	1	amiodarone
109	isotretinoin	retinoid	0.02	0.021	0.655971	0.808265	0.35	0.00894266	0.162086	-1	0	0	0	0	0	0	0	-1	0	0	0	0	0	0	0	1	-1	3	1	isotretinoin
110	clenbuterol	beta-2-adrenergic agonist	0.02	0.155	0.655971	0.808265	0.278	0.0415571	0.143578	0	0	-1	0	0	0	-1	0	-1	0	0	0	0	0	0	0	0	-1	4	0	clenbuterol
111	ribavirin	nucleoside analog antiviral	0.017	0.0325	0.656497	0.808265	0.3	0.0389269	0.143578	-1	0	0	0	1	0	0	0	-1	0	0	0	0	0	0	0	0	-1	3	1	ribavirin
112	ascorbic acid	Vitamin C	0.014	0.0905	0.657023	0.808265	0.35	0.00894266	0.162086	0	0	-1	1	1	0	0	0	0	0	0	0	0	0	0	0	0	-1	2	2	ascorbic acid
113	methotrexate	folate analog metabolic inhibitor	0.011	0.1555	0.658075	0.808265	0.2	0.100473	0.21807	-1	0	0	1	-1	1	0	0	0	-1	0	-1	0	0	0	0	0	1	4	3	methotrexate
114	corticosteroid	corticosteroid	0	0.092	0.660179	0.808265	0.512	0.00157812	0.108965	-1	0	0	-1	-1	1	-1	0	0	0	1	-1	0	0	0	0	0	-1	6	2	corticosteroid
115	9-cis-retinoic acid	retinoid	-0.011	0.1985	0.661757	0.808265	0.24	0.080484	0.211431	0	0	0	0	1	0	0	0	0	-1	0	-1	0	0	0	1	0	0	2	2	9-cis-retinoic acid
116	vitamin D3	vitamin D3 analog	-0.011	0.1525	0.661757	0.808265	0.28	0.0762756	0.211431	0	0	0	0	0	1	0	0	-1	-1	0	0	0	0	0	0	0	-1	3	1	vitamin D3
117	cilostazol	phosphodiesterase-3 inhibitor	-0.014	0.0975	0.662283	0.808265	0.312	0.0247238	0.1394	0	0	0	0	0	1	1	0	0	0	0	0	0	0	0	-1	0	-1	2	2	cilostazol
118	imatinib	kinase inhibitor	-0.025	0.096	0.662809	0.808265	0.275	0.0163072	0.214959	-1	0	0	-1	-1	0	1	0	0	0	0	0	0	0	0	0	0	-1	4	1	imatinib
119	nilotinib	kinase inhibitor	-0.029	0.046	0.663335	0.808265	0.275	0.0163072	0.214959	1	0	0	0	-1	0	1	0	0	0	0	0	0	0	-1	0	0	-1	3	2	nilotinib
120	allopurinol	xanthine oxidase inhibitor	-0.04	0.146	0.672804	0.812971	0.18	0.579695	0.89672	0	0	0	0	0	0	0	0	-1	-1	0	1	0	-1	0	0	0	-1	4	1	allopurinol
121	ibuprofen	nonsteroidal anti-inflammatory drug	-0.067	0.017	0.924776	0.998948	-0.04	0.636507	0.878986	0	0	0	1	1	0	0	0	1	0	0	1	0	0	0	0	0	-1	1	4	ibuprofen
122	isoflurane	general anesthetic	-0.08	0.2145	0.926881	0.998948	0.18	0.579695	0.89672	0	0	0	0	0	0	0	-1	-1	-1	0	1	0	1	0	0	0	0	3	2	isoflurane
123	aspirin	nonsteroidal anti-inflammatory drug	-0.083	0.0495	0.934771	0.998948	0.2	0.486586	0.931993	0	0	-1	-1	0	0	0	0	1	0	0	0	0	-1	0	1	0	-1	4	2	aspirin
124	melatonin	dietary supplement	-0.083	0.042	0.934771	0.998948	0.262	0.0315623	0.143017	-1	0	0	-1	0	0	-1	0	0	0	0	0	0	-1	-1	0	0	-1	6	0	melatonin
125	interferon beta-1a	recombinant human interferon beta	-0.1	0.171	0.946344	0.998948	0.211	0.107312	0.224392	-1	0	0	-1	1	0	0	0	1	0	0	-1	0	0	0	1	0	0	3	3	interferon beta-1a
126	thalidomide	tumor necrosis factor (TNF) blocker	-0.1	0.0325	0.946344	0.998948	0.263	0.0205155	0.172624	-1	0	0	1	0	0	0	0	-1	0	0	1	0	-1	0	0	0	-1	4	2	thalidomide
127	levamisole	dewormer	-0.12	0.025	0.948974	0.998948	-0.067	0.854287	0.998422	0	0	0	-1	0	0	0	0	0	0	0	1	0	0	0	0	0	0	1	1	levamisole
128	estrogen	estrogen	-0.133	0.078	0.957391	0.998948	0.078	0.095213	0.253274	-1	0	1	1	-1	1	1	-1	1	0	0	1	0	0	0	0	0	-1	4	6	estrogen
129	fentanyl	opioid agonist	-0.133	0.033	0.957391	0.998948	0.35	0.0252499	1	0	0	0	0	0	0	0	0	-1	0	0	0	0	0	0	0	0	1	1	1	fentanyl
130	bisphosphonates	bisphosphonate	-0.14	0.0375	0.958969	0.998948	0.237	0.0841662	0.21807	-1	0	0	0	0	1	0	0	0	0	0	1	0	-1	-1	0	0	-1	4	2	bisphosphonates
131	bortezomib	proteasome inhibitor	-0.15	0.0925	0.962651	0.998948	0.375	0.013677	0.121144	-1	0	0	-1	-1	1	-1	0	-1	0	0	-1	0	-1	-1	1	0	-1	9	2	bortezomib
132	mifepristone	progestin antagonist	-0.18	0.0835	0.967386	0.998948	0.233	0.00105208	0.152551	1	0	1	0	1	0	0	-1	0	0	0	0	0	0	0	-1	0	1	2	4	mifepristone
133	norepinephrine	catecholamine	-0.2	0.171	0.971594	0.998948	0.06	0.117833	0.391548	1	0	0	-1	1	0	0	0	-1	1	0	-1	0	1	0	0	0	0	3	4	norepinephrine
134	bleomycin	cytoprotective agent	-0.233	0.122	0.981589	0.998948	0.06	0.117833	0.391548	0	0	0	1	0	1	0	0	1	1	0	-1	0	0	0	1	0	1	1	6	bleomycin
135	zoledronic acid	bisphosphonate	-0.237	0.15	0.982115	0.998948	-0.022	0.274592	0.925951	0	0	0	1	1	0	0	0	1	0	0	1	0	0	0	-1	0	0	1	4	zoledronic acid
136	triiodothyronine	hormone	-0.24	0.094	0.982641	0.998948	0.178	0.080484	0.925951	1	0	0	0	1	0	0	1	0	-1	0	1	0	0	0	-1	0	1	2	5	triiodothyronine
137	isoproterenol	beta adrenergic agonist	-0.263	0.1595	0.984219	0.998948	0.1	0.0631247	0.230643	-1	0	0	0	-1	0	0	0	0	1	0	1	0	0	0	0	0	1	2	3	isoproterenol
138	decitabine	nucleoside metabolic inhibitor	-0.317	0.096	0.989479	0.998948	-0.04	0.0746975	0.373488	0	0	0	1	0	0	0	0	0	0	0	1	0	0	0	1	1	1	0	5	decitabine
139	daunorubicin	anthracycline topoisomerase inhibitor	-0.367	0.0875	0.992635	0.998948	-0.1	0.749605	1	0	0	1	0	0	0	1	1	0	1	0	0	0	1	0	1	0	0	0	6	daunorubicin
140	5-azacytidine	DNA methylation inhibitor	-0.367	0.0755	0.992635	0.998948	-0.088	0.95213	1	0	0	0	1	0	0	1	0	1	1	0	0	0	0	0	1	0	1	0	6	5-azacytidine
141	sunitinib	kinase inhibitor	-0.467	0.195	0.995266	0.998948	0.163	0.11415	0.21807	-1	0	1	-1	0	1	-1	0	1	0	0	1	0	0	1	0	0	0	3	5	sunitinib
142	gemcitabine	nucleoside metabolic inhibitor	-0.567	0.12	0.996844	0.998948	-0.278	0.995792	0.998422	1	0	1	1	1	0	1	0	1	1	0	1	0	0	1	1	0	0	0	10	gemcitabine
143	imiquimod	immune response modifier	-0.583	0.1885	0.99737	0.998948	-0.222	0.992109	1	0	0	1	1	1	1	0	0	1	1	0	1	0	0	0	1	0	1	0	9	imiquimod
144	doxorubicin	anthracycline topoisomerase inhibitor	-0.6	0.2605	0.998948	0.998948	-0.111	0.943714	1	0	0	0	1	1	1	1	0	1	0	0	1	0	0	-1	1	-1	1	2	8	doxorubicin

## Sheet: Suppl. Table 3
Supplementary Table 3. Ranking and EPC annotation for paired drugs with highest median adjusted enrichment Eadj in all 16 actionable MIS solutions (Model-relevant Background Drug Subset)
Rank	Drug	EPC Annotation (Drug 1)	EPC Annotation (Drug 2)	Weighted Median Eadj	Median Abs. Dev.	p (WM E adj)	p_adj (WM E adj)	Max single Eadj	p (Max E adj)	p_adj (Max E adj)	DDI Severity	DDI Description
1	dexamethasone, acetylcholine	corticosteroid	cholinergic agonist	0.52	0.195	0	0.09	0.625	0	0.017	None Documented	N/A
2	dexamethasone, medroxyprogesterone acetate	corticosteroid	progestin	0.52	0.195	0	0.09	0.625	0	0.017	Moderate	"The serum concentration of Dexamethasone can be increased when it is combined with Medroxyprogesterone acetate."
3	dexamethasone, ciprofloxacin	corticosteroid	quinolone antimicrobial	0.52	0.195	0	0.09	0.625	0	0.017	Moderate	"The risk or severity of tendinopathy can be increased when Dexamethasone is combined with Ciprofloxacin."
4	dexamethasone, rapamycin	corticosteroid	mTOR inhibitor immunosuppressant	0.5	0.175	0	0.09	0.625	0	0.017	Moderate	"The serum concentration of Dexamethasone can be increased when it is combined with Sirolimus."
5	dexamethasone, simvastatin	corticosteroid	HMG CoA-reductase inhibitor	0.46	0.207	0	0.09	0.667	0	0.0439	Major	"The metabolism of Simvastatin can be increased when combined with Dexamethasone."
6	cyclosporine, acetylcholine	calcineurin inhibitor immunosuppressant	cholinergic agonist	0.46	0.104	0	0.09	0.56	0.01	0.243	None Documented	N/A
7	cyclosporine, eltrombopag	calcineurin inhibitor immunosuppressant	thrombopoietin receptor agonist	0.45	0.06	0	0.09	0.56	0.01	0.2427	None Documented	N/A
8	captopril, ciprofloxacin	angiotensin converting enzyme inhibitor	quinolone antimicrobial	0.44	0.2	0	0.09	0.62	0.01	0.1486	Moderate	"The risk or severity of hyperkalemia can be increased when Captopril is combined with Ciprofloxacin."
9	simvastatin, levofloxacin	HMG CoA-reductase inhibitor	quinolone antimicrobial	0.44	0.21	0	0.09	0.7	0.001	0.1423	None Documented	N/A
10	raloxifene, acetylcholine	estrogen agonist/antagonist	cholinergic agonist	0.43	0.188	0	0.13	0.68	0	0.1423	None Documented	N/A
662	ruxolitinib, simvastatin	kinase inhibitor	HMG CoA-reductase inhibitor	0.28	0.192	0.02	0.27	0.43	0.002	0.11	Major	“The metabolism of Ruxolitinib can be decreased when combined with Simvastatin.”
